# Supplementary material for: Genome-Wide Identification of CCD Gene Family in Six Cucurbitaceae Species and Its Expression Profiles in Melon
Source: Genes (Basel). 2022 Jan 28;13(2):262. doi: 10.3390/genes13020262 (PMC8872574; doi:10.3390/genes13020262)
Supplement: Supplementary file 1 [file genes-13-00262-s001.zip]

Archive with 1 entries (1 files):
- genes-1514426-supplementary.pdf
